# Supplementary material for: Nanoscale Spatial Control over the Self-Assembly of Small Molecule Hydrogelators
Source: Gels. 2025 Apr 14;11(4):289. doi: 10.3390/gels11040289 (PMC12026908; doi:10.3390/gels11040289)
Supplement: Supplementary file 1 [file gels-11-00289-s001.zip]

Archive with 1 entries (1 files):
- gels-3537975-supplementary.pdf
